# Supplementary material for: Global Analysis of UDP Glucose Pyrophosphorylase (UDPGP) Gene Family in Plants: Conserved Evolution Involved in Cell Death
Source: Front Plant Sci. 2021 Jun 10;12:681719. doi: 10.3389/fpls.2021.681719 (PMC8222925; doi:10.3389/fpls.2021.681719)
Supplement: Supplementary Table 1 — Protein resource of UDPGP genes from 76 species. [file Table_1.XLSX]

## Sheet: Sheet1
Table S1 Protein resource of UDPGP genes from 76 species.
Protein sequences	Species	Resource	Taxonomy
Atrichopoda_291_v1.0.protein_primaryTranscriptOnly.fa	Amborella trichopoda	Phytozome	Basal angiosperm
Creinhardtii_281_v5.5.protein_primaryTranscriptOnly.fa	Chlamydomonas reinhardtii	Phytozome	Chlorophyta
CsubellipsoideaC_169_227_v2.0.protein_primaryTranscriptOnly.fa	Coccomyxa subellipsoidea	Phytozome	Chlorophyta
Dsalina_325_v1.0.protein_primaryTranscriptOnly.fa	Dunaliella salina	Phytozome	Chlorophyta
MpusillaCCMP1545_228_v3.0.protein_primaryTranscriptOnly.fa	Micromonas pusilla	Phytozome	Chlorophyta
MspRCC299_229_v3.0.protein_primaryTranscriptOnly.fa	Micromonas sp. RCC299	Phytozome	Chlorophyta
Olucimarinus_231_v2.0.protein_primaryTranscriptOnly.fa	Ostreococcus lucimarinus	Phytozome	Chlorophyta
Vcarteri_317_v2.1.protein_primaryTranscriptOnly.fa	Volvox carteri	Phytozome	Chlorophyta
Smoellendorffii_91_v1.0.protein_primaryTranscriptOnly.fa	Selaginella moellendorffii	Phytozome	Club-mosses
Acoerulea_322_v3.1.protein_primaryTranscriptOnly.fa	Aquilegia coerulea	Phytozome	Eudicots
Ahalleri_264_v1.1.protein_primaryTranscriptOnly.fa	Arabidopsis halleri	Phytozome	Eudicots
Ahypochondriacus_315_v1.0.protein_primaryTranscriptOnly.fa	Amaranthus hypochondriacus	Phytozome	Eudicots
Alyrata_384_v2.1.protein_primaryTranscriptOnly.fa	Arabidopsis lyrata	Phytozome	Eudicots
Athaliana_167_TAIR10.protein_primaryTranscriptOnly.fa	Arabidopsis thaliana	Phytozome	Eudicots
Boleraceacapitata_446_v1.0.protein_primaryTranscriptOnly.fa	Brassica oleracea capitata	Phytozome	Eudicots
BrapaFPsc_277_v1.3.protein_primaryTranscriptOnly.fa	Brassica rapa	Phytozome	Eudicots
Bstricta_278_v1.2.protein_primaryTranscriptOnly.fa	Boechera stricta	Phytozome	Eudicots
Cclementina_182_v1.0.protein_primaryTranscriptOnly.fa	Citrus clementina	Phytozome	Eudicots
Cgrandiflora_266_v1.1.protein_primaryTranscriptOnly.fa	Capsella grandiflora	Phytozome	Eudicots
Cpapaya_113_ASGPBv0.4.protein_primaryTranscriptOnly.fa	Carica papaya	Phytozome	Eudicots
Crubella_183_v1.0.protein_primaryTranscriptOnly.fa	Capsella rubella	Phytozome	Eudicots
Csativus_122_v1.0.protein_primaryTranscriptOnly.fa	Cucumis sativus	Phytozome	Eudicots
Csinensis_154_v1.1.protein_primaryTranscriptOnly.fa	Citrus sinensis	Phytozome	Eudicots
Dcarota_388_v2.0.protein_primaryTranscriptOnly.fa	Daucus carota	Phytozome	Eudicots
Egrandis_297_v2.0.protein_primaryTranscriptOnly.fa	Eucalyptus grandis	Phytozome	Eudicots
Esalsugineum_173_v1.0.protein_primaryTranscriptOnly.fa	Eutrema salsugineum	Phytozome	Eudicots
Fvesca_226_v1.1.protein_primaryTranscriptOnly.fa	Fragaria vesca	Phytozome	Eudicots
Gmax_275_Wm82.a2.v1.protein_primaryTranscriptOnly.fa	Glycine max	Phytozome	Eudicots
Graimondii_221_v2.1.protein_primaryTranscriptOnly.fa	Gossypium raimondii	Phytozome	Eudicots
Kfedtschenkoi_382_v1.1.protein_primaryTranscriptOnly.fa	Kalanchoe fedtschenkoi	Phytozome	Eudicots
Klaxiflora_309_v1.1.protein_primaryTranscriptOnly.fa	Kalanchoe laxiflora	Phytozome	Eudicots
Lusitatissimum_200_v1.0.protein_primaryTranscriptOnly.fa	Linum usitatissimum	Phytozome	Eudicots
Mdomestica_196_v1.0.protein_primaryTranscriptOnly.fa	Malus domestica	Phytozome	Eudicots
Mesculenta_305_v6.1.protein_primaryTranscriptOnly.fa	Manihot esculenta	Phytozome	Eudicots
Mguttatus_256_v2.0.protein_primaryTranscriptOnly.fa	Mimulus guttatus	Phytozome	Eudicots
Mtruncatula_285_Mt4.0v1.protein_primaryTranscriptOnly.fa	Medicago truncatula	Phytozome	Eudicots
Ppersica_298_v2.1.protein_primaryTranscriptOnly.fa	Prunus persica	Phytozome	Eudicots
Ptrichocarpa_210_v3.0.protein_primaryTranscriptOnly.fa	Populus trichocarpa	Phytozome	Eudicots
Pvulgaris_442_v2.1.protein_primaryTranscriptOnly.fa	Phaseolus vulgaris	Phytozome	Eudicots
Rcommunis_119_v0.1.protein_primaryTranscriptOnly.fa	Ricinus communis	Phytozome	Eudicots
Slycopersicum_390_ITAG2.4.protein_primaryTranscriptOnly.fa	Solanum lycopersicum	Phytozome	Eudicots
Spurpurea_289_v1.0.protein_primaryTranscriptOnly.fa	Salix purpurea	Phytozome	Eudicots
Stuberosum_448_v4.03.protein_primaryTranscriptOnly.fa	Solanum tuberosum	Phytozome	Eudicots
Tcacao_233_v1.1.protein_primaryTranscriptOnly.fa	Theobroma cacao	Phytozome	Eudicots
Tpratense_385_v2.protein_primaryTranscriptOnly.fa	Trifolium pratense	Phytozome	Eudicots
Vvinifera_145_Genoscope.12X.protein_primaryTranscriptOnly.fa	Vitis vinifera	Phytozome	Eudicots
Trypanosoma_brucei.TryBru_Apr2005_chr11.protein_primaryTranscriptOnly.fa	Trypanosoma brucei	Ensembl	Kinetoplastids
Mpolymorpha_320_v3.1.protein_primaryTranscriptOnly.fa	Marchantia polymorpha	Phytozome	Liverwort
Acomosus_321_v3.protein_primaryTranscriptOnly.fa	Ananas comosus	Phytozome	Monocots
Bdistachyon_314_v3.1.protein_primaryTranscriptOnly.fa	Brachypodium distachyon	Phytozome	Monocots
Bstacei_316_v1.1.protein_primaryTranscriptOnly.fa	Brachypodium stacei	Phytozome	Monocots
Hordeum_vulgare.IBSC_v2.protein_primaryTranscriptOnly.fa	Hordeum vulgare	Phytozome	Monocots
Macuminata_304_v1.protein_primaryTranscriptOnly.fa	Musa acuminata	Phytozome	Monocots
Osativa_323_v7.0.protein_primaryTranscriptOnly.fa	Oryza sativa	Phytozome	Monocots
Othomaeum_386_v1.0.protein_primaryTranscriptOnly.fa	Oropetium thomaeum	Phytozome	Monocots
Phallii_308_v2.0.protein_primaryTranscriptOnly.fa	Panicum hallii	Phytozome	Monocots
Pvirgatum_273_v1.1.protein_primaryTranscriptOnly.fa	Panicum virgatum	Phytozome	Monocots
Sbicolor_454_v3.1.1.protein_primaryTranscriptOnly.fa	Sorghum bicolor	Phytozome	Monocots
Sitalica_312_v2.2.protein_primaryTranscriptOnly.fa	Setaria italica	Phytozome	Monocots
Spolyrhiza_290_v2.protein_primaryTranscriptOnly.fa	Spirodela polyrhiza	Phytozome	Monocots
Sviridis_311_v1.1.protein_primaryTranscriptOnly.fa	Setaria viridis	Phytozome	Monocots
Taestivum_296_v2.2.protein_primaryTranscriptOnly.fa	Triticum aestivum	Phytozome	Monocots
Zmarina_324_v2.2.protein_primaryTranscriptOnly.fa	Zostera marina	Phytozome	Monocots
Zmays_493_RefGen_V4.protein_primaryTranscriptOnly.fa	Zea mays	Phytozome	Monocots
Ppatens_318_v3.3.protein_primaryTranscriptOnly.fa	Physcomitrella patens	Phytozome	Mosses
Sfallax_310_v0.5.protein_primaryTranscriptOnly.fa	Sphagnum fallax	Phytozome	Mosses
Bombyx_mori.ASM15162v1.protein_primaryTranscriptOnly.fa	Bombyx mori	Ensembl	Moths
Caenorhabditis_elegans.WBcel235.protein_primaryTranscriptOnly.fa	Caenorhabditis elegans	Ensembl	Nematodes
Drosophila_melanogaster.BDGP6.28.protein_primaryTranscriptOnly.fa	Drosophila melanogaster	Ensembl	Flies
Aspergillus_fumigatusa1163.ASM15014v1.protein_primaryTranscriptOnly.fa	Aspergillus fumigatus	Phytozome	Fungi
Moniliophthora_perniciosa_fa553_gca_000183025.ASM18302v1.protein_primaryTranscriptOnly.fa	Moniliophthora perniciosa	Ensembl	Fungi
Saccharomyces_cerevisiae.R64-1-1.protein_primaryTranscriptOnly.fa	Saccharomyces cerevisiae	Phytozome	Fungi
Escherichia_coli.HUSEC2011CHR1.protein_primaryTranscriptOnly.fa	Escherichia coli	Ensembl	Bacteria
Tribolium_castaneum.Tcas5.2.protein_primaryTranscriptOnly.fa	Tribolium castaneum	Ensembl	Beetles
Homo_sapiens.GRCh38.protein_primaryTranscriptOnly.fa	Homo sapiens	Ensembl	Primates
Mus_musculus.GRCm38.protein_primaryTranscriptOnly.fa	Mus musculus	Ensembl	Rodents
