# Supplementary material for: Global Analysis of UDP Glucose Pyrophosphorylase (UDPGP) Gene Family in Plants: Conserved Evolution Involved in Cell Death
Source: Front Plant Sci. 2021 Jun 10;12:681719. doi: 10.3389/fpls.2021.681719 (PMC8222925; doi:10.3389/fpls.2021.681719)
Supplement: Supplementary Table 2 — Characteristics of the 454 UDPGPs in 75 species. [file Table_2.XLSX]

## Sheet: Sheet1
Table S2 Characteristics of the 454 UDPGPs in 75 species.
Protein ID	Lineages	Domain	Species	Classification	Theoretical pI	Molecular weight (average)	name
AHYPO_009678-RA	Plants	UDPGP	Amaranthus hypochondriacus	UAP	5.56	52919.6	-
AHYPO_008585-RA	Plants	UDPGP	Amaranthus hypochondriacus	UGP-A	5.81	48505.9	-
AHYPO_013475-RA	Plants	UDPGP	Amaranthus hypochondriacus	UGP-B	6.22	96806.6	-
AHYPO_008544-RA	Plants	UDPGP	Amaranthus hypochondriacus	USP	5.61	67630	-
evm_27.model.AmTr_v1.0_scaffold00032.274	Plants	UDPGP	Amborella trichopoda	UAP	5.83	52514.1	-
evm_27.model.AmTr_v1.0_scaffold00044.42	Plants	UDPGP	Amborella trichopoda	UGP-A	5.91	52355.5	-
evm_27.model.AmTr_v1.0_scaffold00202.7	Plants	UDPGP	Amborella trichopoda	USP	6.56	68708.1	-
Aco008351.1	Plants	UDPGP	Ananas comosus	UAP	5.88	54381.2	-
Aco006213.1	Plants	UDPGP	Ananas comosus	UAP	6.38	75189.9	-
Aco013017.1	Plants	UDPGP	Ananas comosus	UGP-A	5.32	47007	-
Aco018378.1	Plants	UDPGP	Ananas comosus	UGP-A	6.51	49148	-
Aco022814.1	Plants	UDPGP	Ananas comosus	UGP-A	6.75	15255.7	-
Aco023754.1	Plants	UDPGP	Ananas comosus	UGP-A	6.75	15255.7	-
Aco012215.1	Plants	UDPGP	Ananas comosus	USP	6.35	68384.9	-
Aqcoe3G442400.1.p	Plants	UDPGP	Aquilegia coerulea	UAP	5.82	56326.2	-
Aqcoe1G206100.1.p	Plants	UDPGP	Aquilegia coerulea	UAP	5.7	73753.2	-
Aqcoe2G235700.1.p	Plants	UDPGP	Aquilegia coerulea	UGP-A	4.99	50540.1	-
Aqcoe2G237400.1.p	Plants	UDPGP	Aquilegia coerulea	UGP-A	5.03	69305.7	-
Aqcoe3G421400.1.p	Plants	UDPGP	Aquilegia coerulea	UGP-A	5.99	51787.6	-
Aqcoe7G392800.1.p	Plants	UDPGP	Aquilegia coerulea	UGP-A	7.56	69289.2	-
Aqcoe6G030800.1.p	Plants	UDPGP	Aquilegia coerulea	USP	6.06	67877.2	-
Araha.1615s0014.1.p	Plants	UDPGP	Arabidopsis halleri	UAP	5.46	55594.6	-
Araha.58074s0001.1.p	Plants	UDPGP	Arabidopsis halleri	UAP	5.99	53134.9	-
Araha.0783s0020.1.p	Plants	UDPGP	Arabidopsis halleri	UGP-A	5.85	51762.5	-
Araha.7513s0018.1.p	Plants	UDPGP	Arabidopsis halleri	UGP-A	6.43	51684.5	-
Araha.11841s0002.1.p	Plants	UDPGP	Arabidopsis halleri	USP	6.24	65095.2	-
AL1G45460.t1	Plants	UDPGP	Arabidopsis lyrata	UAP	5.76	55994.1	-
AL4G31040.t1	Plants	UDPGP	Arabidopsis lyrata	UAP	5.4	55165.1	-
AL3G12860.t2	Plants	UDPGP	Arabidopsis lyrata	UGP-A	6.07	51117.8	-
AL6G28390.t1	Plants	UDPGP	Arabidopsis lyrata	UGP-A	5.85	51831.6	-
AL5G37310.t1	Plants	UDPGP	Arabidopsis lyrata	UGP-B	6.22	99621.8	-
AL8G27030.t1	Plants	UDPGP	Arabidopsis lyrata	USP	5.92	67889.2	-
AT1G31070.2	Plants	UDPGP	Arabidopsis thaliana	UAP	5.76	55992.1	GlcNA.UT1
AT2G35020.1	Plants	UDPGP	Arabidopsis thaliana	UAP	5.64	55759.8	GlcNA.UT2
AT3G03250.1	Plants	UDPGP	Arabidopsis thaliana	UGP-A	5.8	51738.4	ATUGP1
AT5G17310.2	Plants	UDPGP	Arabidopsis thaliana	UGP-A	5.72	51919.6	ATUGP2
AT3G56040.1	Plants	UDPGP	Arabidopsis thaliana	UGP-B	5.97	99043	ATUGP3
AT5G52560.1	Plants	UDPGP	Arabidopsis thaliana	USP	6.07	67852.3	ATUSP
EDP48163	Fungi	UDPGP	Aspergillus fumigatusa	UAP	5.78	56715.8	-
EDP48130	Fungi	UDPGP	Aspergillus fumigatusa	UGP-A	6.41	56925	-
Bostr.15697s0411.1.p	Plants	UDPGP	Boechera stricta	UAP	5.88	56292.3	-
Bostr.23794s0601.1.p	Plants	UDPGP	Boechera stricta	UAP	5.52	55909.8	-
Bostr.10040s0309.1.p	Plants	UDPGP	Boechera stricta	UGP-A	8.83	17024.7	-
Bostr.19046s0036.1.p	Plants	UDPGP	Boechera stricta	UGP-A	5.44	51678.3	-
Bostr.2618s0067.1.p	Plants	UDPGP	Boechera stricta	UGP-A	9.38	25229.4	-
Bostr.20505s0150.1.p	Plants	UDPGP	Boechera stricta	UGP-B	6.19	99003.2	-
Bostr.7305s0014.1.p	Plants	UDPGP	Boechera stricta	USP	6.13	68159.5	-
BGIBMGA001609-TA	Animals	UDPGP	Bombyx mori	UAP	5.97	54613.8	-
BGIBMGA008725-TA	Animals	UDPGP	Bombyx mori	UGP-A	7	56264.5	-
Bradi3g17870.3.p	Plants	UDPGP	Brachypodium distachyon	UAP	6.07	54336	-
Bradi5g21650.1.p	Plants	UDPGP	Brachypodium distachyon	UAP	6.01	54556.3	-
Bradi3g01640.2.p	Plants	UDPGP	Brachypodium distachyon	UGP-A	5.53	51487.2	-
Bradi4g37350.1.p	Plants	UDPGP	Brachypodium distachyon	UGP-A	5.42	51976.8	-
Bradi2g22680.2.p	Plants	UDPGP	Brachypodium distachyon	UGP-B	7.32	95205.7	-
Bradi1g34180.1.p	Plants	UDPGP	Brachypodium distachyon	USP	6.15	68179.4	-
Brast03G004500.1.p	Plants	UDPGP	Brachypodium stacei	UAP	6.19	54398	-
Brast09G206600.1.p	Plants	UDPGP	Brachypodium stacei	UAP	6.01	54001.8	-
Brast04G328700.1.p	Plants	UDPGP	Brachypodium stacei	UGP-A	5.54	51678.4	-
Brast05G208300.1.p	Plants	UDPGP	Brachypodium stacei	UGP-A	5.42	51820.6	-
Brast08G090000.1.p	Plants	UDPGP	Brachypodium stacei	UGP-B	7.81	94703.4	-
Brast07G191100.1.p	Plants	UDPGP	Brachypodium stacei	USP	6.15	68230.4	-
Bol027099	Plants	UDPGP	Brassica oleracea capitata	UAP	6.2	55873.9	-
Bol027405	Plants	UDPGP	Brassica oleracea capitata	UAP	5.65	52862.5	-
Bol008456	Plants	UDPGP	Brassica oleracea capitata	UAP	5.27	73186.4	-
Bol034442	Plants	UDPGP	Brassica oleracea capitata	UGP-A	5.98	114974	-
Bol034443	Plants	UDPGP	Brassica oleracea capitata	UGP-A	5.87	55477.1	-
Bol034718	Plants	UDPGP	Brassica oleracea capitata	UGP-A	8.61	38060.4	-
Bol045747	Plants	UDPGP	Brassica oleracea capitata	USP	5.79	68175.3	-
Brara.E00932.1.p	Plants	UDPGP	Brassica rapa	UAP	5.36	55242.1	-
Brara.H00732.1.p	Plants	UDPGP	Brassica rapa	UAP	6	55569.5	-
Brara.I02753.1.p	Plants	UDPGP	Brassica rapa	UAP	5.7	56434.4	-
Brara.A03833.1.p	Plants	UDPGP	Brassica rapa	UGP-A	5.4	51707.2	-
Brara.C00762.1.p	Plants	UDPGP	Brassica rapa	UGP-A	6	51843.6	-
Brara.E03526.1.p	Plants	UDPGP	Brassica rapa	UGP-A	5.42	51734.3	-
Brara.I03846.1.p	Plants	UDPGP	Brassica rapa	UGP-B	6.48	98048.2	-
Brara.I04426.1.p	Plants	UDPGP	Brassica rapa	USP	5.68	68061.2	-
C36A4.4.1	Animals	UDPGP	Caenorhabditis elegans	UAP	5.96	53496.7	-
D1005.2.1	Animals	UDPGP	Caenorhabditis elegans	UGP-A	5.47	52252.7	-
K08E3.5b.1	Animals	UDPGP	Caenorhabditis elegans	UGP-A	6.88	58217.8	-
Cagra.0993s0012.1.p	Plants	UDPGP	Capsella grandiflora	UAP	5.62	55609.5	-
Cagra.1508s0086.1.p	Plants	UDPGP	Capsella grandiflora	UAP	5.76	57482.6	-
Cagra.0569s0018.1.p	Plants	UDPGP	Capsella grandiflora	UAP	5.54	73705.2	-
Cagra.2098s0061.1.p	Plants	UDPGP	Capsella grandiflora	UGP-A	5.43	51719.3	-
Cagra.4849s0003.1.p	Plants	UDPGP	Capsella grandiflora	UGP-A	5.72	51548.2	-
Cagra.0925s0015.1.p	Plants	UDPGP	Capsella grandiflora	UGP-B	6.37	98568.1	-
Cagra.0084s0005.1.p	Plants	UDPGP	Capsella grandiflora	USP	6.24	72113.2	-
Carubv10011519m	Plants	UDPGP	Capsella rubella	UAP	5.76	57395.6	-
Carubv10024537m	Plants	UDPGP	Capsella rubella	UAP	5.62	55609.5	-
Carubv10027818m	Plants	UDPGP	Capsella rubella	UAP	5.61	73723.5	-
Carubv10000883m	Plants	UDPGP	Capsella rubella	UGP-A	5.72	51548.2	-
Carubv10013624m	Plants	UDPGP	Capsella rubella	UGP-A	5.43	51689.2	-
Carubv10018646m	Plants	UDPGP	Capsella rubella	UGP-B	6.45	98453.9	-
Carubv10026051m	Plants	UDPGP	Capsella rubella	USP	6.41	72646.8	-
evm.model.supercontig_30.136	Plants	UDPGP	Carica papaya	UAP	5.84	54365.2	-
evm.model.supercontig_17.110	Plants	UDPGP	Carica papaya	UAP	6.33	72622.3	-
evm.model.supercontig_178.21	Plants	UDPGP	Carica papaya	UGP-A	5.98	51572.3	-
evm.model.supercontig_64.151	Plants	UDPGP	Carica papaya	USP	7.96	63345.4	-
Cre07.g345300.t1.1	Chlorophyte	UDPGP	Chlamydomonas reinhardtii	UAP	5.62	52451.2	-
Cre16.g696000.t1.2	Chlorophyte	UDPGP	Chlamydomonas reinhardtii	UAP	4.64	156037	-
Cre04.g229700.t1.2	Chlorophyte	UDPGP	Chlamydomonas reinhardtii	UGP-A	5.78	49833.4	-
Cre14.g621751.t1.1	Plants	UDPGP	Chlamydomonas reinhardtii	USP	7.63	89108.1	-
Ciclev10014997m	Plants	UDPGP	Citrus clementina	UAP	5.83	54612.2	-
Ciclev10011657m	Plants	UDPGP	Citrus clementina	UGP-A	5.65	51558.2	-
Ciclev10023278m	Plants	UDPGP	Citrus clementina	UGP-A	6.88	71584.5	-
Ciclev10030686m	Plants	UDPGP	Citrus clementina	UGP-B	6.55	97244.6	-
Ciclev10000592m	Plants	UDPGP	Citrus clementina	USP	6.46	68636.3	-
orange1.1g010950m	Plants	UDPGP	Citrus sinensis	UAP	5.83	54506	-
orange1.1g006541m	Plants	UDPGP	Citrus sinensis	UGP-A	7.98	71655.6	-
orange1.1g012172m	Plants	UDPGP	Citrus sinensis	UGP-A	5.87	51497.2	-
orange1.1g002690m	Plants	UDPGP	Citrus sinensis	UGP-B	6.44	99987.6	-
orange1.1g006297m	Plants	UDPGP	Citrus sinensis	USP	6.63	71734.9	-
35271	Chlorophyte	UDPGP	Coccomyxa subellipsoidea	UAP	7.59	47486.9	-
53837	Chlorophyte	UDPGP	Coccomyxa subellipsoidea	UGP-A	5.67	53261.8	-
53808	Chlorophyte	UDPGP	Coccomyxa subellipsoidea	USP	5.5	66498.3	-
Cucsa.048760.1	Plants	UDPGP	Cucumis sativus	UAP	5.79	62677.7	-
Cucsa.375300.1	Plants	UDPGP	Cucumis sativus	UGP-A	6.69	52093.9	-
Cucsa.393970.1	Plants	UDPGP	Cucumis sativus	UGP-A	7.93	71490.6	-
Cucsa.136760.1	Plants	UDPGP	Cucumis sativus	UGP-B	6.71	97217.7	-
Cucsa.328110.1	Plants	UDPGP	Cucumis sativus	USP	6.11	67231.1	-
DCAR_003771	Plants	UDPGP	Daucus carota	UAP	5.34	61708.8	-
DCAR_003411	Plants	UDPGP	Daucus carota	UGP-A	5.88	45799.7	-
DCAR_009743	Plants	UDPGP	Daucus carota	UGP-A	7.8	4058.84	-
DCAR_014145	Plants	UDPGP	Daucus carota	UGP-A	5.44	56240.7	-
DCAR_029572	Plants	UDPGP	Daucus carota	UGP-A	5.93	72216.9	-
DCAR_024814	Plants	UDPGP	Daucus carota	UGP-B	6.42	93866.7	-
DCAR_003592	Plants	UDPGP	Daucus carota	USP	6.23	70494.1	-
FBpp0078898	Animals	UDPGP	Drosophila melanogaster	UAP	6.73	58214.1	-
FBpp0099884	Animals	UDPGP	Drosophila melanogaster	UGP-A	6.92	58752.6	-
Dusal.0347s00016.1.p	Chlorophyte	UDPGP	Dunaliella salina	UAP	7.3	53268.8	-
Dusal.0096s00007.1.p	Chlorophyte	UDPGP	Dunaliella salina	UGP-A	5.77	46609.5	-
Dusal.0167s00011.1.p	Chlorophyte	UDPGP	Dunaliella salina	UGP-B	9.17	61276.2	-
Dusal.0186s00016.1.p	Chlorophyte	UDPGP	Dunaliella salina	USP	6.95	52318.3	-
Eucgr.E04308.1.p	Plants	UDPGP	Eucalyptus grandis	UAP	5.88	54017.9	-
Eucgr.D01117.1.p	Plants	UDPGP	Eucalyptus grandis	UGP-A	8.34	71327.9	-
Eucgr.F02905.1.p	Plants	UDPGP	Eucalyptus grandis	UGP-A	5.66	50501.1	-
Eucgr.J00183.1.p	Plants	UDPGP	Eucalyptus grandis	UGP-B	5.8	100845	-
Eucgr.F03856.1.p	Plants	UDPGP	Eucalyptus grandis	USP	6.07	68927.4	-
Thhalv10007394m	Plants	UDPGP	Eutrema salsugineum	UAP	5.76	56886.8	-
Thhalv10016553m	Plants	UDPGP	Eutrema salsugineum	UAP	5.71	55341.2	-
Thhalv10013449m	Plants	UDPGP	Eutrema salsugineum	UGP-A	5.61	51792.4	-
Thhalv10020665m	Plants	UDPGP	Eutrema salsugineum	UGP-A	5.6	51566.1	-
Thhalv10005783m	Plants	UDPGP	Eutrema salsugineum	UGP-B	5.99	99331.5	-
Thhalv10000457m	Plants	UDPGP	Eutrema salsugineum	USP	6.06	67184.8	-
mrna19994.1-v1.0-hybrid	Plants	UDPGP	Fragaria vesca	UAP	5.86	57268	-
mrna03208.1-v1.0-hybrid	Plants	UDPGP	Fragaria vesca	UGP-A	5.92	80591	-
mrna31637.1-v1.0-hybrid	Plants	UDPGP	Fragaria vesca	UGP-A	6.29	50027.4	-
mrna21010.1-v1.0-hybrid	Plants	UDPGP	Fragaria vesca	UGP-B	5.99	97286.6	-
mrna10960.1-v1.0-hybrid	Plants	UDPGP	Fragaria vesca	USP	5.56	67654.7	-
Glyma.05G132100.1.p	Plants	UDPGP	Glycine max	UAP	5.88	54154.7	-
Glyma.08G086700.1.p	Plants	UDPGP	Glycine max	UAP	5.88	54100.7	-
Glyma.08G121900.1.p	Plants	UDPGP	Glycine max	UAP	6.58	74232.2	-
Glyma.02G241100.1.p	Plants	UDPGP	Glycine max	UGP-A	5.24	49266.6	-
Glyma.06G001900.1.p	Plants	UDPGP	Glycine max	UGP-A	6.85	69403	-
Glyma.13G152500.1.p	Plants	UDPGP	Glycine max	UGP-A	5.32	51959.6	-
Glyma.14G210700.1.p	Plants	UDPGP	Glycine max	UGP-A	5.2	51472	-
Glyma.18G044400.1.p	Plants	UDPGP	Glycine max	UGP-A	8.71	21387.9	-
Glyma.19G104700.1.p	Plants	UDPGP	Glycine max	UGP-A	9.05	10029.8	-
Glyma.U041600.1.p	Plants	UDPGP	Glycine max	UGP-A	4.73	13643.7	-
Glyma.04G245100.1.p	Plants	UDPGP	Glycine max	USP	5.75	69769.1	-
Glyma.06G118100.1.p	Plants	UDPGP	Glycine max	USP	5.82	65921.8	-
Gorai.005G268300.1	Plants	UDPGP	Gossypium raimondii	UAP	6.81	52634.1	-
Gorai.008G049800.1	Plants	UDPGP	Gossypium raimondii	UAP	6.12	55298.1	-
Gorai.001G152100.1	Plants	UDPGP	Gossypium raimondii	UGP-A	4.64	18118.1	-
Gorai.002G159200.1	Plants	UDPGP	Gossypium raimondii	UGP-A	8.13	26614.3	-
Gorai.003G092100.1	Plants	UDPGP	Gossypium raimondii	UGP-A	9.03	8761.21	-
Gorai.004G048300.1	Plants	UDPGP	Gossypium raimondii	UGP-A	5.81	51558.2	-
Gorai.005G063100.1	Plants	UDPGP	Gossypium raimondii	UGP-A	8.9	13481.1	-
Gorai.006G047500.1	Plants	UDPGP	Gossypium raimondii	UGP-A	9.99	10120.1	-
Gorai.007G188400.1	Plants	UDPGP	Gossypium raimondii	UGP-A	5.44	52869.7	-
Gorai.007G250600.1	Plants	UDPGP	Gossypium raimondii	UGP-A	6.35	68373.4	-
Gorai.008G132300.1	Plants	UDPGP	Gossypium raimondii	UGP-A	6.03	9887.48	-
Gorai.009G415300.1	Plants	UDPGP	Gossypium raimondii	UGP-A	9.69	5651.62	-
Gorai.011G102900.1	Plants	UDPGP	Gossypium raimondii	UGP-A	8.63	10339.4	-
Gorai.011G181500.1	Plants	UDPGP	Gossypium raimondii	UGP-A	8.82	13969.4	-
Gorai.011G201100.1	Plants	UDPGP	Gossypium raimondii	UGP-A	8.98	8130.65	-
Gorai.011G291300.1	Plants	UDPGP	Gossypium raimondii	UGP-B	6	96402.7	-
Gorai.004G254500.1	Plants	UDPGP	Gossypium raimondii	USP	6.49	68960.7	-
Gorai.005G087200.1	Plants	UDPGP	Gossypium raimondii	USP	9.28	46971	-
Gorai.013G108400.1	Plants	UDPGP	Gossypium raimondii	USP	6.55	69199.1	-
ENSP00000356902.1	Animals	UDPGP	Homo sapiens	UAP	5.92	58769	-
ENSP00000386935.3	Animals	UDPGP	Homo sapiens	UAP	5.94	57030.3	-
ENSP00000411803.2	Animals	UDPGP	Homo sapiens	UGP-A	8.14	57805.3	-
HORVU2Hr1G099220.5	Plants	UDPGP	Hordeum vulgare	UAP	6.08	54582.2	-
HORVU5Hr1G052910.2	Plants	UDPGP	Hordeum vulgare	UAP	8.78	27111.9	-
HORVU1Hr1G088590.2	Plants	UDPGP	Hordeum vulgare	UAP	5.9	75168.9	-
HORVU2Hr1G049570.2	Plants	UDPGP	Hordeum vulgare	UGP-A	7.67	41974.6	-
HORVU3Hr1G016150.1	Plants	UDPGP	Hordeum vulgare	UGP-A	5.4	7420.49	-
HORVU3Hr1G029630.1	Plants	UDPGP	Hordeum vulgare	UGP-A	8.02	3419.13	-
HORVU3Hr1G080020.1	Plants	UDPGP	Hordeum vulgare	UGP-A	6.91	4253.02	-
HORVU5Hr1G087810.2	Plants	UDPGP	Hordeum vulgare	UGP-A	5.2	51644.3	-
HORVU1Hr1G070740.5	Plants	UDPGP	Hordeum vulgare	UGP-B	6.45	89285.7	-
HORVU5Hr1G046750.1	Plants	UDPGP	Hordeum vulgare	USP	9.2	25618.3	-
HORVU7Hr1G097020.1	Plants	UDPGP	Hordeum vulgare	USP	6.43	68703.9	-
Kaladp0085s0047.1.p	Plants	UDPGP	Kalanchoe fedtschenkoi	UGP-A	5.58	51905.6	-
Kaladp0087s0157.1.p	Plants	UDPGP	Kalanchoe fedtschenkoi	UGP-A	5.51	52011.7	-
Kaladp0011s0965.1.p	Plants	UDPGP	Kalanchoe fedtschenkoi	UGP-B	7.85	96790.8	-
Kaladp0058s0042.1.p	Plants	UDPGP	Kalanchoe fedtschenkoi	USP	6.36	70655.6	-
Kaladp0095s0448.1.p	Plants	UDPGP	Kalanchoe fedtschenkoi	USP	5.78	69020.4	-
Kalax.0614s0012.1.p	Plants	UDPGP	Kalanchoe laxiflora	UAP	5.31	55172.7	-
Kalax.0862s0016.1.p	Plants	UDPGP	Kalanchoe laxiflora	UAP	5.31	55239.8	-
Kalax.0001s0188.1.p	Plants	UDPGP	Kalanchoe laxiflora	UGP-A	5.61	51954.7	-
Kalax.0001s0198.1.p	Plants	UDPGP	Kalanchoe laxiflora	UGP-A	5.61	51910.6	-
Kalax.0127s0039.1.p	Plants	UDPGP	Kalanchoe laxiflora	UGP-A	5.51	51983.7	-
Kalax.0381s0008.1.p	Plants	UDPGP	Kalanchoe laxiflora	UGP-A	5.61	51982.7	-
Kalax.0006s0044.1.p	Plants	UDPGP	Kalanchoe laxiflora	UGP-B	7.36	96836.7	-
Kalax.0049s0103.1.p	Plants	UDPGP	Kalanchoe laxiflora	UGP-B	7.61	95931.8	-
Kalax.0067s0093.1.p	Plants	UDPGP	Kalanchoe laxiflora	USP	5.97	68979.3	-
Kalax.0206s0047.1.p	Plants	UDPGP	Kalanchoe laxiflora	USP	5.62	69019.3	-
Kalax.0250s0023.1.p	Plants	UDPGP	Kalanchoe laxiflora	USP	5.81	68684.2	-
Kalax.0552s0029.1.p	Plants	UDPGP	Kalanchoe laxiflora	USP	6.53	70658.6	-
Lus10036227	Plants	UDPGP	Linum usitatissimum	UAP	5.55	54588	-
Lus10038366	Plants	UDPGP	Linum usitatissimum	UAP	5.62	53931.2	-
Lus10007370	Plants	UDPGP	Linum usitatissimum	UGP-A	5.49	75128.1	-
Lus10010957	Plants	UDPGP	Linum usitatissimum	UGP-A	5.35	46161.9	-
Lus10020788	Plants	UDPGP	Linum usitatissimum	UGP-A	5.58	51230	-
Lus10031365	Plants	UDPGP	Linum usitatissimum	UGP-A	5.77	46704.7	-
Lus10041971	Plants	UDPGP	Linum usitatissimum	UGP-A	5.23	73357.1	-
Lus10007512	Plants	UDPGP	Linum usitatissimum	UGP-B	6.17	95972	-
Lus10017443	Plants	UDPGP	Linum usitatissimum	UGP-B	6.15	96678.7	-
Lus10000971	Plants	UDPGP	Linum usitatissimum	USP	6.43	68857.4	-
Lus10028658	Plants	UDPGP	Linum usitatissimum	USP	6.08	68559	-
MDP0000794656	Plants	UDPGP	Malus domestica	UAP	6.71	37979.3	-
MDP0000841490	Plants	UDPGP	Malus domestica	UAP	5.69	53870.6	-
MDP0000141108	Plants	UDPGP	Malus domestica	UAP	6.13	45779.8	-
MDP0000300177	Plants	UDPGP	Malus domestica	UAP	6.28	98836.6	-
MDP0000187925	Plants	UDPGP	Malus domestica	UGP-A	6.55	56028.6	-
MDP0000191267	Plants	UDPGP	Malus domestica	UGP-A	8.67	27616	-
MDP0000232533	Plants	UDPGP	Malus domestica	UGP-A	8.15	81050.2	-
MDP0000263801	Plants	UDPGP	Malus domestica	UGP-A	8.37	39418.5	-
MDP0000323036	Plants	UDPGP	Malus domestica	UGP-A	5.84	51849.8	-
MDP0000475073	Plants	UDPGP	Malus domestica	UGP-A	9.72	74566.2	-
MDP0000739295	Plants	UDPGP	Malus domestica	UGP-A	6.22	29488.2	-
MDP0000828130	Plants	UDPGP	Malus domestica	UGP-A	4.44	9717.23	-
MDP0000292934	Plants	UDPGP	Malus domestica	UGP-B	6.17	101696	-
MDP0000156131	Plants	UDPGP	Malus domestica	USP	5.92	77232.8	-
Manes.03G074000.1.p	Plants	UDPGP	Manihot esculenta	UAP	5.72	54503.2	-
Manes.01G123000.1.p	Plants	UDPGP	Manihot esculenta	UGP-A	6	51527.4	-
Manes.02G080600.1.p	Plants	UDPGP	Manihot esculenta	UGP-A	5.84	51504.4	-
Manes.08G156000.1.p	Plants	UDPGP	Manihot esculenta	UGP-A	8.01	69473	-
Manes.10G010100.1.p	Plants	UDPGP	Manihot esculenta	UGP-B	5.87	96851.4	-
Manes.18G083200.1.p	Plants	UDPGP	Manihot esculenta	USP	7.75	29383.5	-
Mapoly0089s0037.1.p	Plants	UDPGP	Marchantia polymorpha	UAP	5.93	53285.7	-
Mapoly0019s0078.1.p	Plants	UDPGP	Marchantia polymorpha	UAP	5.51	92317	-
Mapoly0072s0036.1.p	Plants	UDPGP	Marchantia polymorpha	UGP-A	5.14	52281.3	-
Mapoly0020s0171.1.p	Plants	UDPGP	Marchantia polymorpha	USP	5.86	68254.7	-
Medtr4g094668.1	Plants	UDPGP	Medicago truncatula	UAP	5.95	54396.9	-
Medtr3g064480.1	Plants	UDPGP	Medicago truncatula	UGP-A	9.2	21479.1	-
Medtr3g064490.1	Plants	UDPGP	Medicago truncatula	UGP-A	5.12	30912	-
Medtr3g118200.1	Plants	UDPGP	Medicago truncatula	UGP-A	6.37	70875.4	-
Medtr5g077000.2	Plants	UDPGP	Medicago truncatula	UGP-A	5.44	52815.6	-
Medtr5g099590.1	Plants	UDPGP	Medicago truncatula	UGP-A	9.44	19251.4	-
Medtr3g088650.1	Plants	UDPGP	Medicago truncatula	USP	6.18	66134.9	-
48338	Chlorophyte	UDPGP	Micromonas pusilla	UAP	5.57	56340.1	-
180212	Chlorophyte	UDPGP	Micromonas pusilla	USP	8.31	74254.2	-
87180	Chlorophyte	UDPGP	Micromonas sp. RCC299	UAP	4.95	56170.9	-
106965	Chlorophyte	UDPGP	Micromonas sp. RCC299	USP	5.41	65594.5	-
Migut.M01998.1.p	Plants	UDPGP	Mimulus guttatus	UAP	5.83	54143.6	-
Migut.B01416.1.p	Plants	UDPGP	Mimulus guttatus	UGP-A	5.47	67406.2	-
Migut.K00740.1.p	Plants	UDPGP	Mimulus guttatus	UGP-A	5.39	51807.4	-
Migut.C01079.1.p	Plants	UDPGP	Mimulus guttatus	USP	6.02	68547.9	-
EEB90825	Fungi	UDPGP	Moniliophthora perniciosa	UAP	7.02	25265.2	-
EEB93259	Fungi	UDPGP	Moniliophthora perniciosa	UAP	6.11	21023.8	-
EEB94185	Fungi	UDPGP	Moniliophthora perniciosa	UGP-A	9.36	19626.5	-
EEB96831	Fungi	UDPGP	Moniliophthora perniciosa	UGP-A	8.78	24909	-
EEB98024	Fungi	UDPGP	Moniliophthora perniciosa	UGP-A	9.55	15091.6	-
EEB99860	Fungi	UDPGP	Moniliophthora perniciosa	UGP-A	9.12	17085.7	-
ENSMUSP00000099989.3	Animals	UDPGP	Mus musculus	UAP	5.27	56613.8	-
ENSMUSP00000106983.3	Animals	UDPGP	Mus musculus	UAP	6.08	58582.7	-
ENSMUSP00000099939.4	Animals	UDPGP	Mus musculus	UGP-A	7.18	56979.3	-
GSMUA_Achr11P25630_001	Plants	UDPGP	Musa acuminata	UAP	5.88	54348.2	-
GSMUA_Achr9P30800_001	Plants	UDPGP	Musa acuminata	UAP	5.59	54157.9	-
GSMUA_Achr3P27030_001	Plants	UDPGP	Musa acuminata	UGP-A	5.87	51203	-
GSMUA_Achr9P23930_001	Plants	UDPGP	Musa acuminata	UGP-A	5.57	51346	-
GSMUA_Achr5P21950_001	Plants	UDPGP	Musa acuminata	USP	6.52	68448.1	-
GSMUA_Achr9P13960_001	Plants	UDPGP	Musa acuminata	USP	6.27	68946.4	-
Oropetium_20150105_01677A	Plants	UDPGP	Oropetium thomaeum	UAP	6.08	54443.3	-
Oropetium_20150105_13989A	Plants	UDPGP	Oropetium thomaeum	UAP	6.45	59471.7	-
Oropetium_20150105_27087A	Plants	UDPGP	Oropetium thomaeum	UAP	5.3	73825	-
Oropetium_20150105_06451A	Plants	UDPGP	Oropetium thomaeum	UGP-A	4.33	6011.9	-
Oropetium_20150105_16288A	Plants	UDPGP	Oropetium thomaeum	USP	5.69	70090.9	-
LOC_Os04g52370.1	Plants	UDPGP	Oryza sativa	UAP	6.24	54447.1	OsUAP2
LOC_Os08g10600.1	Plants	UDPGP	Oryza sativa	UAP	5.87	54070.7	OsUAP1
LOC_Os01g15910.1	Plants	UDPGP	Oryza sativa	UGP-A	7.64	84124.3	OsUGP3
LOC_Os02g02560.1	Plants	UDPGP	Oryza sativa	UGP-A	5.54	51612.3	OsUGP2
LOC_Os09g38030.1	Plants	UDPGP	Oryza sativa	UGP-A	5.43	51682.3	OsUGP1
LOC_Os06g48760.1	Plants	UDPGP	Oryza sativa	USP	6.4	67508.6	OsUSP
26644	Chlorophyte	UDPGP	Ostreococcus lucimarinus	UAP	7.81	52547.9	-
51241	Chlorophyte	UDPGP	Ostreococcus lucimarinus	USP	6.82	67222.7	-
52106	Chlorophyte	UDPGP	Ostreococcus lucimarinus	USP	6.82	67222.7	-
Pahal.F01321.1	Plants	UDPGP	Panicum hallii	UAP	6.06	54646.3	-
Pahal.G02305.1	Plants	UDPGP	Panicum hallii	UAP	5.93	54386	-
Pahal.A00016.1	Plants	UDPGP	Panicum hallii	UGP-A	5.42	51471.3	-
Pahal.B03792.1	Plants	UDPGP	Panicum hallii	UGP-A	5.37	52151.9	-
Pahal.C02651.1	Plants	UDPGP	Panicum hallii	UGP-B	6.84	95111.7	-
Pahal.D00032.1	Plants	UDPGP	Panicum hallii	USP	5.98	69169.4	-
Pavir.Fa01746.1.p	Plants	UDPGP	Panicum virgatum	UAP	6.2	54779.4	-
Pavir.Ga00467.1.p	Plants	UDPGP	Panicum virgatum	UAP	5.93	54322.9	-
Pavir.J12326.1.p	Plants	UDPGP	Panicum virgatum	UAP	5.93	54485.2	-
Pavir.J17527.1.p	Plants	UDPGP	Panicum virgatum	UAP	5.1	15377.3	-
Pavir.Aa03505.1.p	Plants	UDPGP	Panicum virgatum	UGP-A	5.49	51508.3	-
Pavir.Ab00183.1.p	Plants	UDPGP	Panicum virgatum	UGP-A	5.49	51486.3	-
Pavir.Ba01388.1.p	Plants	UDPGP	Panicum virgatum	UGP-A	5.69	53440.6	-
Pavir.Bb02554.1.p	Plants	UDPGP	Panicum virgatum	UGP-A	6.96	28464.9	-
Pavir.J06411.1.p	Plants	UDPGP	Panicum virgatum	UGP-A	4.79	24308.6	-
Pavir.J02665.1.p	Plants	UDPGP	Panicum virgatum	UGP-B	6.26	86030.5	-
Pavir.J09594.1.p	Plants	UDPGP	Panicum virgatum	UGP-B	6.2	89835.5	-
Pavir.Db00243.1.p	Plants	UDPGP	Panicum virgatum	USP	6.34	48379.9	-
Pavir.J01317.1.p	Plants	UDPGP	Panicum virgatum	USP	6.25	53944.3	-
Phvul.002G190700.1.p	Plants	UDPGP	Phaseolus vulgaris	UAP	5.88	54104.7	-
Phvul.008G240600.1.p	Plants	UDPGP	Phaseolus vulgaris	UGP-A	5.05	51735.1	-
Phvul.009G117800.1.p	Plants	UDPGP	Phaseolus vulgaris	UGP-A	8.28	67311.5	-
Phvul.009G130500.1.p	Plants	UDPGP	Phaseolus vulgaris	USP	5.47	66093.7	-
Pp3c15_14250V3.1.p	Plants	UDPGP	Physcomitrella patens	UAP	5.06	91152	-
Pp3c4_17200V3.1.p	Plants	UDPGP	Physcomitrella patens	UAP	5.86	54937.8	-
Pp3c1_140V3.1.p	Plants	UDPGP	Physcomitrella patens	UGP-A	5.18	52469.2	-
Pp3c11_690V3.1.p	Plants	UDPGP	Physcomitrella patens	UGP-A	5.22	52567.4	-
Pp3c23_20400V3.1.p	Plants	UDPGP	Physcomitrella patens	UGP-A	4.71	63540.9	-
Pp3c14_26160V3.1.p	Plants	UDPGP	Physcomitrella patens	USP	6.05	67967.4	-
Pp3c7_22840V3.1.p	Plants	UDPGP	Physcomitrella patens	USP	8.56	59010.8	-
Potri.001G159700.1	Plants	UDPGP	Populus trichocarpa	UAP	5.77	53771.3	-
Potri.003G074700.1	Plants	UDPGP	Populus trichocarpa	UAP	5.7	53953.4	-
Potri.004G074400.1	Plants	UDPGP	Populus trichocarpa	UGP-A	5.41	51757.4	-
Potri.004G074600.1	Plants	UDPGP	Populus trichocarpa	UGP-A	5.15	23761.8	-
Potri.013G070000.1	Plants	UDPGP	Populus trichocarpa	UGP-A	9.42	45163.6	-
Potri.017G144700.1	Plants	UDPGP	Populus trichocarpa	UGP-A	5.78	51605.4	-
Potri.010G185800.1	Plants	UDPGP	Populus trichocarpa	UGP-B	6.23	98160.7	-
Potri.002G077400.1	Plants	UDPGP	Populus trichocarpa	USP	6.42	64501.4	-
Prupe.4G115400.1.p	Plants	UDPGP	Prunus persica	UAP	5.73	53845.5	-
Prupe.2G107500.1.p	Plants	UDPGP	Prunus persica	UGP-A	6.75	68182.6	-
Prupe.3G015000.1.p	Plants	UDPGP	Prunus persica	UGP-A	5.86	51597.2	-
Prupe.2G253500.1.p	Plants	UDPGP	Prunus persica	UGP-B	6.51	96492.3	-
Prupe.1G488700.1.p	Plants	UDPGP	Prunus persica	USP	5.71	67427.5	-
27704.m000151	Plants	UDPGP	Ricinus communis	UAP	7	26194	-
30148.m001405	Plants	UDPGP	Ricinus communis	UGP-A	6.82	69519	-
30171.m000423	Plants	UDPGP	Ricinus communis	UGP-A	5.71	51631.3	-
29648.m001969	Plants	UDPGP	Ricinus communis	USP	5.9	68768.2	-
YDL103C	Fungi	UDPGP	Saccharomyces cerevisiae	UAP	7.08	53476	-
YHL012W	Fungi	UDPGP	Saccharomyces cerevisiae	UGP-A	5.19	56000.3	-
YKL035W	Fungi	UDPGP	Saccharomyces cerevisiae	UGP-A	6.98	55987.9	-
SapurV1A.0104s0260.1.p	Plants	UDPGP	Salix purpurea	UAP	6	53914.6	-
SapurV1A.0210s0250.1.p	Plants	UDPGP	Salix purpurea	UAP	5.64	54345	-
SapurV1A.0210s0260.1.p	Plants	UDPGP	Salix purpurea	UAP	5.83	38186.5	-
SapurV1A.0273s0260.1.p	Plants	UDPGP	Salix purpurea	UAP	8.52	14345.3	-
SapurV1A.0126s0130.1.p	Plants	UDPGP	Salix purpurea	UAP	6.89	75535.9	-
SapurV1A.0147s0450.1.p	Plants	UDPGP	Salix purpurea	UGP-A	5.88	12428.7	-
SapurV1A.0147s0470.1.p	Plants	UDPGP	Salix purpurea	UGP-A	8.12	89458.8	-
SapurV1A.0392s0040.1.p	Plants	UDPGP	Salix purpurea	UGP-A	6.49	44557.6	-
SapurV1A.0671s0120.1.p	Plants	UDPGP	Salix purpurea	UGP-A	7.2	71854.8	-
SapurV1A.1526s0020.1.p	Plants	UDPGP	Salix purpurea	UGP-A	8.24	71718.6	-
SapurV1A.4037s0010.1.p	Plants	UDPGP	Salix purpurea	UGP-A	5.08	21045.9	-
SapurV1A.0829s0050.1.p	Plants	UDPGP	Salix purpurea	USP	6.21	69054.6	-
167999	Plants	UDPGP	Selaginella moellendorffii	UAP	6.36	52040.9	-
165987	Plants	UDPGP	Selaginella moellendorffii	UGP-A	6.3	50896.8	-
150184	Plants	UDPGP	Selaginella moellendorffii	UGP-B	6.42	83321.9	-
100378	Plants	UDPGP	Selaginella moellendorffii	USP	5.44	66370.9	-
Seita.6G026800.1.p	Plants	UDPGP	Setaria italica	UAP	6.2	54703.4	-
Seita.7G235100.1.p	Plants	UDPGP	Setaria italica	UAP	6.19	40523.3	-
Seita.1G112800.1.p	Plants	UDPGP	Setaria italica	UGP-A	5.4	51564.3	-
Seita.2G301600.1.p	Plants	UDPGP	Setaria italica	UGP-A	5.2	53000.8	-
Seita.3G210000.1.p	Plants	UDPGP	Setaria italica	UGP-B	8.22	80775.2	-
Seita.3G168600.1.p	Plants	UDPGP	Setaria italica	USP	9.43	34392.9	-
Seita.4G242100.1.p	Plants	UDPGP	Setaria italica	USP	6.24	68740.1	-
Seita.7G313500.1.p	Plants	UDPGP	Setaria italica	USP	6.56	62711.3	-
Sevir.6G025300.1.p	Plants	UDPGP	Setaria viridis	UAP	6.2	54703.4	-
Sevir.7G246400.1.p	Plants	UDPGP	Setaria viridis	UAP	6.26	44474	-
Sevir.1G112300.1.p	Plants	UDPGP	Setaria viridis	UGP-A	5.4	51574.3	-
Sevir.2G312500.1.p	Plants	UDPGP	Setaria viridis	UGP-A	5.2	52972.7	-
Sevir.3G215300.1.p	Plants	UDPGP	Setaria viridis	UGP-B	7.59	95741.3	-
Sevir.3G172800.1.p	Plants	UDPGP	Setaria viridis	USP	9.32	46888.2	-
Sevir.4G254800.1.p	Plants	UDPGP	Setaria viridis	USP	6.06	68645.5	-
Sevir.7G323500.1.p	Plants	UDPGP	Setaria viridis	USP	6.34	75063.3	-
Solyc02g068530.2.1	Plants	UDPGP	Solanum lycopersicum	UAP	5.64	53799.4	-
Solyc01g081520.2.1	Plants	UDPGP	Solanum lycopersicum	UGP-A	8.19	67873.1	-
Solyc05g054060.2.1	Plants	UDPGP	Solanum lycopersicum	UGP-A	5.83	52132.8	-
Solyc11g011960.1.1	Plants	UDPGP	Solanum lycopersicum	UGP-A	5.84	51818.6	-
Solyc06g051080.2.1	Plants	UDPGP	Solanum lycopersicum	UGP-B	5.96	97190.9	-
Solyc04g058070.2.1	Plants	UDPGP	Solanum lycopersicum	USP	6.46	68017.3	-
PGSC0003DMP400018475	Plants	UDPGP	Solanum tuberosum	UAP	5.63	53214.7	-
PGSC0003DMP400023600	Plants	UDPGP	Solanum tuberosum	UGP-A	5.7	51806.6	-
PGSC0003DMP400054214	Plants	UDPGP	Solanum tuberosum	UGP-A	8.3	46060.2	-
PGSC0003DMP400039906	Plants	UDPGP	Solanum tuberosum	USP	6.56	68781.2	-
Sobic.006G213100.1.p	Plants	UDPGP	Sorghum bicolor	UAP	6.08	54433.2	-
Sobic.007G075500.1.p	Plants	UDPGP	Sorghum bicolor	UAP	6.25	54746.4	-
Sobic.002G291200.1.p	Plants	UDPGP	Sorghum bicolor	UGP-A	5.23	52248.9	-
Sobic.004G013500.1.p	Plants	UDPGP	Sorghum bicolor	UGP-A	5.56	51479.2	-
Sobic.009G168600.2.p	Plants	UDPGP	Sorghum bicolor	UGP-B	6.99	96301.2	-
Sobic.010G251200.1.p	Plants	UDPGP	Sorghum bicolor	USP	5.94	68485.7	-
Sphfalx0009s0230.1.p	Plants	UDPGP	Sphagnum fallax	UAP	5.49	56381.2	-
Sphfalx0139s0047.1.p	Plants	UDPGP	Sphagnum fallax	UAP	5.41	93996.8	-
Sphfalx0028s0180.1.p	Plants	UDPGP	Sphagnum fallax	UGP-A	5.42	53384.2	-
Sphfalx0030s0080.1.p	Plants	UDPGP	Sphagnum fallax	UGP-A	4.38	43109.9	-
Sphfalx0030s0081.1.p	Plants	UDPGP	Sphagnum fallax	UGP-A	8.39	23175.6	-
Sphfalx0031s0124.1.p	Plants	UDPGP	Sphagnum fallax	UGP-A	5.37	53170	-
Sphfalx0438s0003.1.p	Plants	UDPGP	Sphagnum fallax	USP	5.97	68063	-
Spipo7G0027800	Plants	UDPGP	Spirodela polyrhiza	UAP	6.31	53715.4	-
Spipo16G0026600	Plants	UDPGP	Spirodela polyrhiza	UGP-A	5.4	52363.1	-
Spipo17G0034300	Plants	UDPGP	Spirodela polyrhiza	UGP-A	5.08	51372.1	-
Spipo8G0011100	Plants	UDPGP	Spirodela polyrhiza	USP	5.98	69337.5	-
Thecc1EG006018t1	Plants	UDPGP	Theobroma cacao	UAP	5.83	54922.9	-
Thecc1EG016775t1	Plants	UDPGP	Theobroma cacao	UGP-A	5.61	51309	-
Thecc1EG025753t2	Plants	UDPGP	Theobroma cacao	UGP-A	8.8	70813.6	-
Thecc1EG035220t1	Plants	UDPGP	Theobroma cacao	USP	6.53	68239.9	-
TC001751_001	Animals	UDPGP	Tribolium castaneum	UAP	6.22	54259.9	-
TC005593_001	Animals	UDPGP	Tribolium castaneum	UAP	6.02	53796.5	-
TC009819_001	Animals	UDPGP	Tribolium castaneum	UGP-A	7.73	57178.7	-
Tp57577_TGAC_v2_mRNA3020	Plants	UDPGP	Trifolium pratense	UAP	6.13	53039.6	-
Tp57577_TGAC_v2_mRNA19554	Plants	UDPGP	Trifolium pratense	UGP-A	5.54	51370.8	-
Tp57577_TGAC_v2_mRNA19569	Plants	UDPGP	Trifolium pratense	UGP-A	5.73	61373.9	-
Tp57577_TGAC_v2_mRNA39781	Plants	UDPGP	Trifolium pratense	UGP-A	-	-	-
Tp57577_TGAC_v2_mRNA6548	Plants	UDPGP	Trifolium pratense	USP	6.27	66168	-
Traes_2AL_81025812B.1	Plants	UDPGP	Triticum aestivum	UAP	5.94	54655.4	-
Traes_2BL_965768E2D.2	Plants	UDPGP	Triticum aestivum	UAP	6.08	54665.3	-
Traes_2DL_DAAE7AFAF.2	Plants	UDPGP	Triticum aestivum	UAP	6.68	46488.9	-
Traes_1BL_5C7C06485.2	Plants	UDPGP	Triticum aestivum	UAP	-	-	-
Traes_1DL_65E1F2414.2	Plants	UDPGP	Triticum aestivum	UAP	5.61	58555.7	-
Traes_1AL_5AD4E3431.1	Plants	UDPGP	Triticum aestivum	UGP-A	4.97	13950.6	-
Traes_5AL_E97939490.2	Plants	UDPGP	Triticum aestivum	UGP-A	7.66	44079.9	-
Traes_5BL_AEEB6621B.3	Plants	UDPGP	Triticum aestivum	UGP-A	5.2	51680.3	-
Traes_5DL_CFFABFAA6.2	Plants	UDPGP	Triticum aestivum	UGP-A	6.71	54911.8	-
Traes_6AS_3A8E07254.1	Plants	UDPGP	Triticum aestivum	UGP-A	5.87	51304.1	-
Traes_6BS_0AFE47E4B.1	Plants	UDPGP	Triticum aestivum	UGP-A	6.68	41767.2	-
Traes_7BL_AB31FFA84.2	Plants	UDPGP	Triticum aestivum	UGP-A	7.94	10741.4	-
Traes_1AL_246B50313.1	Plants	UDPGP	Triticum aestivum	UGP-B	5.65	70274.2	-
Traes_1DL_25AE62890.1	Plants	UDPGP	Triticum aestivum	UGP-B	5.99	69967	-
Traes_7AL_8CDD7A174.1	Plants	UDPGP	Triticum aestivum	USP	6.4	63892.4	-
Traes_7BL_4C45F5D62.1	Plants	UDPGP	Triticum aestivum	USP	6.37	64012.6	-
Traes_7DL_6CCFD4346.1	Plants	UDPGP	Triticum aestivum	USP	6.39	68518.6	-
EAN79223	Kinetoplastid	UDPGP	Trypanosoma brucei	UAP	6.39	60161.4	-
EAN78686	Kinetoplastid	UDPGP	Trypanosoma brucei	UGP-A	6.01	54506.7	-
GSVIVT01012124001	Plants	UDPGP	Vitis vinifera	UAP	5.77	53687.2	-
GSVIVT01026563001	Plants	UDPGP	Vitis vinifera	UGP-A	6.64	51250.2	-
GSVIVT01032777001	Plants	UDPGP	Vitis vinifera	UGP-B	5.94	95701.1	-
GSVIVT01008799001	Plants	UDPGP	Vitis vinifera	USP	7.56	70876	-
Vocar.0011s0013.1.p	Chlorophyte	UDPGP	Volvox carteri	UAP	5.51	53053	-
Vocar.0012s0299.1.p	Chlorophyte	UDPGP	Volvox carteri	UAP	4.65	169258	-
Vocar.0001s1758.1.p	Chlorophyte	UDPGP	Volvox carteri	UGP-A	5.44	54495.3	-
Zm00001d002338_P001	Plants	UDPGP	Zea mays	UAP	5.81	54232.9	-
Zm00001d003970_P001	Plants	UDPGP	Zea mays	UAP	8.47	20481.6	-
Zm00001d024307_P007	Plants	UDPGP	Zea mays	UAP	6.2	54855.6	-
Zm00001d026287_P005	Plants	UDPGP	Zea mays	UAP	5.94	54483.2	-
Zm00001d028393_P001	Plants	UDPGP	Zea mays	UAP	8.13	21645.9	-
Zm00001d006309_P007	Plants	UDPGP	Zea mays	UGP-A	5.37	52087.8	-
Zm00001d015008_P001	Plants	UDPGP	Zea mays	UGP-A	5.72	51359	-
Zm00001d019486_P001	Plants	UDPGP	Zea mays	UGP-A	9.9	22180	-
Zm00001d021421_P003	Plants	UDPGP	Zea mays	UGP-A	7.17	59563.2	-
Zm00001d035797_P001	Plants	UDPGP	Zea mays	UGP-A	8.63	63107.3	-
Zm00001d042154_P021	Plants	UDPGP	Zea mays	UGP-A	9.22	52975.1	-
Zm00001d049075_P001	Plants	UDPGP	Zea mays	UGP-A	8.99	53838.2	-
Zm00001d010585_P002	Plants	UDPGP	Zea mays	UGP-B	7.37	99269.9	-
Zm00001d014674_P003	Plants	UDPGP	Zea mays	USP	6.31	69805.2	-
Zm00001d036477_P002	Plants	UDPGP	Zea mays	USP	6.06	67884.9	-
Zosma69g00390.1	Plants	UDPGP	Zostera marina	UAP	5.58	63339	-
Zosma103g00440.1	Plants	UDPGP	Zostera marina	UGP-A	5.2	51680.4	-
Zosma139g00370.1	Plants	UDPGP	Zostera marina	USP	6.39	67946.7	-
