# Supplementary material for: Global Analysis of UDP Glucose Pyrophosphorylase (UDPGP) Gene Family in Plants: Conserved Evolution Involved in Cell Death
Source: Front Plant Sci. 2021 Jun 10;12:681719. doi: 10.3389/fpls.2021.681719 (PMC8222925; doi:10.3389/fpls.2021.681719)
Supplement: Supplementary Table 4 — Key amino acid residues affect the activity of UDPGP based on reported mutants. [file Table_4.XLSX]

## Sheet: Sheet1
Table S4 Key amino acid residues affect activity of UDPGP based on reported mutants
Clade	Source species	Protein	Wild type amino acid	Mutant amino acid	Oryza Sativa OsUAP1 amino acid	Mutant phenotype	Loop	Motif in MEME	Reference
UAP	Giardia intestinalis	GiUAP(AAM54702.1)	G108	A	G125	dramatically reduced UAP activity	NB-loop	2	[1]
	Giardia intestinalis	GiUAP(AAM54702.1)	G210	A	G236	dramatically reduced UAP activity		1	[1]
	Homo sapiens	HsUAP(AGX1 and AGX2)	R115	A	R129	activities were drastically affected	NB-loop	2	[2]
	Homo sapiens	HsUAP(AGX1 and AGX2)	P220	A	P234	a slight decrease in activity			[3]
	Homo sapiens	HsUAP(AGX1 and AGX2)	G222	A	G236	dramatically reduced UAP activity		1	[3]
	Homo sapiens	HsUAP(AGX1 and AGX2)	G224	A	G238	eliminated UDP-GalNAc synthesis		1	[3]
	Homo sapiens	HsUAP(AGX1 and AGX2)	Y227	A	Y241	not greatly affect enzymatic activity			[3]
	Homo sapiens	HsUAP(AGX1 and AGX2)	G111	A	G125	lost all UAP activity	NB-loop	2	[3]
	Saccharomyces cerevisiae	ScUAP(P43123)	G112	A	G125	severely diminished the UAP activity	NB-loop	2	[4]
	Saccharomyces cerevisiae	ScUAP(P43123)	R116	A	R129	severely diminished the UAP activity	NB-loop	2	[4]
	Saccharomyces cerevisiae	ScUAP(P43123)	K123	A	K136	severely diminished the UAP activity	NB-loop	2	[4]
	Aspergillus fumigatus	AfUAP(EDP48163)	K148	M	K136	increase the Km values of UTP 10 times	NB-loop	2	[5]
	Aspergillus fumigatus	AfUAP(EDP48163)	Y330	F	Y320	increase the Km values of GlcNAc-1P 6 times		5	[5]
	Aspergillus fumigatus	AfUAP(EDP48163)	K437	A	K416	increase the Km values of GlcNAc-1P and UTP 32 and 10 times, respectively			[5]
	Aspergillus fumigatus	AfUAP(EDP48163)	K437	R	K416	increase the Km values of GlcNAc-1P and UTP 5 and 4 times, respectively			[5]
	Aspergillus fumigatus	AfUAP(EDP48163)	K437	M	K416	completely abolishes UAP activity			[5]
	Oyrza Sativa	OsUAP1(LOC_Os08g10600)	G238	C	G238	lost all UAP activity		1	[6]
Clade	Source species	Protein	Wild type amino acid	Mutant amino acid	Oryza Sativa OsUGP1 amino acid	Mutant phenotype	Loop	Motif in MEME	Reference
UGP	Hordeum vulgare	HvUGP(HORVU5Hr1G087810.2)	C99	S	C96	had 50% lower Vmax and a 12-fold higher Km with Ppi	NB-loop	2	[7]
	Hordeum vulgare	HvUGP(HORVU5Hr1G087810.2)	L117	N	L114	lower Vmax 12 fold		11	[7]
	Hordeum vulgare	HvUGP(HORVU5Hr1G087810.2)	I118	I	L115			11	[7]
	Hordeum vulgare	HvUGP(HORVU5Hr1G087810.2)	V119	N	L116			11	[7]
	Hordeum vulgare	HvUGP(HORVU5Hr1G087810.2)	K127	L	K124	lower Vmax 2 fold			[7]
	Hordeum vulgare	HvUGP(HORVU5Hr1G087810.2)	K128	L	K125				[7]
	Hordeum vulgare	HvUGP(HORVU5Hr1G087810.2)	L135	N	L132	insoluble and inactive		4	[7]
	Hordeum vulgare	HvUGP(HORVU5Hr1G087810.2)	L136	N	L133			4	[7]
	Hordeum vulgare	HvUGP(HORVU5Hr1G087810.2)	L137	N	L134			4	[7]
	Hordeum vulgare	HvUGP(HORVU5Hr1G087810.2)	K183	A	K180	no large effects on oligomerization status of UGPase, slightly lower activity			[8]
	Hordeum vulgare	HvUGP(HORVU5Hr1G087810.2)	Y192	A	Y189	half activity		1	[8]
	Hordeum vulgare	HvUGP(HORVU5Hr1G087810.2)	K260	A	K257	very low activity and extremely high Km for PPi	SB-loop	3	[8]
	Hordeum vulgare	HvUGP(HORVU5Hr1G087810.2)	K332	A	K329	no large effects on oligomerization status of UGPase, slightly lower activity			[8]
	Hordeum vulgare	HvUGP(HORVU5Hr1G087810.2)	K405	A	K402	no large effects on oligomerization status of UGPase, slightly lower activity		8	[8]
	Hordeum vulgare	HvUGP(HORVU5Hr1G087810.2)	Ncut-21	-		lower activity 80 fold, high Km for UDPG			[8]
	Hordeum vulgare	HvUGP(HORVU5Hr1G087810.2)	Ncut-37	-		very low activity and high Km for both UDPG and PPi			[8]
	Hordeum vulgare	HvUGP(HORVU5Hr1G087810.2)	Ccut-8	-		highly enriched in monomer fraction			[8]
	Hordeum vulgare	HvUGP(HORVU5Hr1G087810.2)	Ccut-32	-		44% higher activity, no change in Km of UDPG and PPi			[8]
	Hordeum vulgare	HvUGP(HORVU5Hr1G087810.2)	Ccut-67	-		very little activity and extensively elevated Km values for PPi			[8]
	Hordeum vulgare	HvUGP(HORVU5Hr1G087810.2)	Ccut-101	-		very little activity and extensively elevated Km values for PPi			[8]
	Hordeum vulgare	HvUGP(HORVU5Hr1G087810.2)	Del-NB(96-100)	-		no activity			[8]
	Hordeum vulgare	HvUGP(HORVU5Hr1G087810.2)	Del-I-4	-		very low activities, very high Km values for PPi			[8]
	Hordeum vulgare	HvUGP(HORVU5Hr1G087810.2)	Del-I-8	-		very low activities, very high Km values for PPi			[8]
	Solanum tuberosum	StUGP(PGSC0003DMP400023600)	K263	Q	K257	lower 32 to 78 fold Vmax, very high Km value for Ppi	SB-loop	3	[9]
	Solanum tuberosum	StUGP(PGSC0003DMP400023600)	K329	Q	K323	not affect a lot			[9]
	Solanum tuberosum	StUGP(PGSC0003DMP400023600)	K367	Q	K361	extremely low activity		7	[9]
	Solanum tuberosum	StUGP(PGSC0003DMP400023600)	K409	Q	K402	not affect a lot			[9]
	Solanum tuberosum	StUGP(PGSC0003DMP400023600)	K410	Q	K403	not affect a lot			[9]
	Cricetulus griseus	CgUGP(AAC53343.1)	G115	D	G88	4% activity formation of UDP-glucose and in the revertant 56% of the activity	NB-loop	2	[10]
	Homo sapiens	HsUGP(NP_006750.3)	C123	S	C96	no activity			[11]
	Homo sapiens	HsUGP(NP_006750.3)	W218	S	W188	not affect a lot			[11]
	Homo sapiens	HsUGP(NP_006750.3)	H266	R	H236	not affect a lot			[11]
	Homo sapiens	HsUGP(NP_006750.3)	W333	S	W299	no activity		10	[11]
	Homo sapiens	HsUGP(NP_006750.3)	R389	H	R354	50 % of the Km for MgPPi and the Ki for MgUTP, increase 2.6 fold in Km Glc1P		7	[11]
	Homo sapiens	HsUGP(NP_006750.3)	R391	K	R356	no activity, insoluble		7	[11]
	Homo sapiens	HsUGP(NP_006750.3)	R422	Q	R387	2 to 3 folds decrease in the Km for MgPPi, Glc1P, and MgUTP			[11]
	Homo sapiens	HsUGP(NP_006750.3)	R445	H	R410	not affect a lot			[11]
Clade	Source species	Protein	Wild type amino acid	Mutant amino acid	Oryza Sativa OsUSP amino acid	Mutant phenotype	Loop	Motif in MEME	Reference
USP	Leishmania major	LmUSP(ABY79093.1)	V330	W	Q353	decreased the affinity for substrate Gal-1P, lower catalytic efficiencies (62%)		16	[12]
	Leishmania major	LmUSP(ABY79093.1)	F383	R	F405	dramatically reduce the catalytic efficiency (11%)		19	[12]
	Leishmania major	LmUSP(ABY79093.1)	V330/F383	W/R	Q353/F405	dramatically reduce the catalytic efficiency (23%)		16/19	[12]
	Leishmania major	LmUSP(ABY79093.1)	V199	W	V239	decreased the affinity for substrate Gal-1P, lower catalytic efficiencies (22%)		13	[12]
